# Supplementary material for: Syncope or seizure: that is the question—case report of a young patient with convulsive cardioinhibitory syncope treated with cardioneuroablation
Source: Eur Heart J Case Rep. 2024 May 16;8(5):ytae256. doi: 10.1093/ehjcr/ytae256 (PMC11130560; doi:10.1093/ehjcr/ytae256)
Supplement: ytae256_Supplementary_Data [file ytae256_supplementary_data.zip]

Archive with 3 entries (3 files):
- Supplementary Video 1 (cut).mp4
- Supplementary Video 2 (cut).mp4
- Supplementary Video 3 (cut).mp4
